# Supplementary material for: Carrot Consumption Frequency Associated with Reduced BMI and Obesity through the SNP Intermediary rs4445711
Source: Nutrients. 2021 Sep 30;13(10):3478. doi: 10.3390/nu13103478 (PMC8538500; doi:10.3390/nu13103478)
Supplement: Supplementary file 1 [file nutrients-13-03478-s001.zip]

Archive with 1 entries (1 files):
- nutrients-1366881-supplementary.pdf
